# Supplementary material for: Marine Algae-Derived Bioactive Compounds Stabilizing Collagen-Rich Dental Matrices Through Matrix Metalloproteinase Inhibition: A Scoping Review
Source: Mar Drugs. 2026 Feb 8;24(2):71. doi: 10.3390/md24020071 (PMC12942173; doi:10.3390/md24020071)
Supplement: Supplementary file 1 [file marinedrugs-24-00071-s001.zip]

Archive with 1 entries (1 files):
- marinedrugs-4119685-supplementary.pdf
